# Supplementary material for: Design and Synthesis of Novel N-Benzylidene Derivatives of 3-Amino-4-imino-3,5-dihydro-4H-chromeno[2,3-d]pyrimidine under Microwave, In Silico ADME Predictions, In Vitro Antitumoral Activities and In Vivo Toxicity
Source: Pharmaceuticals (Basel). 2024 Apr 2;17(4):458. doi: 10.3390/ph17040458 (PMC11054303; doi:10.3390/ph17040458)
Supplement: Supplementary file 1 [file pharmaceuticals-17-00458-s001.zip]

Archive with 1 entries (1 files):
- pharmaceuticals-2900496-supplementary.pdf
